# Supplementary material for: Exploring the metabolic profile of A. baumannii for antimicrobial development using genome-scale modeling
Source: PLoS Pathog. 2024 Sep 23;20(9):e1012528. doi: 10.1371/journal.ppat.1012528 (PMC11463759; doi:10.1371/journal.ppat.1012528)
Supplement: S1 Table — Metabolites are described by BiGG [70] identifiers. (XLSX) [file ppat.1012528.s004.xlsx]

## Sheet: iMinMed
Compound	Exchange Reaction BIGG ID	Flux Rate [mmol/gDw/h]
Calcium	EX_ca2_e	10
Chloride	EX_cl_e	10
Cobalt	EX_cobalt2_e	10
Copper	EX_cu2_e	10
Iron III	EX_fe3_e	10
Acetate	EX_ac_e	25
Potassium	EX_k_e	10
Magnesium	EX_mg2_e	10
Manganese	EX_mn2_e	10
Ammonium	EX_nh4_e	10
Oxygen	EX_o2_e	40
Phosphate	EX_pi_e	10
Sulfate	EX_so4_e	10
Zinc	EX_zn2_e	10
Proton	EX_h_e	20

## Sheet: M9
Compound	Exchange Reaction BIGG ID
Calcium	EX_ca2_e
Chloride	EX_cl_e
Cobalt	EX_cobalt2_e
Copper	EX_cu2_e
Iron II	EX_fe2_e
Iron III	EX_fe3_e
Accetate	EX_ac_e
Proton	EX_h_e
Water	EX_h2o_e
Potassium	EX_k_e
Magnesium	EX_mg2_e
Manganese	EX_mn2_e
Molybdate	EX_mobd_e
Sodium	EX_na1_e
Ammonium	EX_nh4_e
Nickel	EX_ni2_e
Oxygen	EX_o2_e
Phosphate	EX_pi_e
Sulfate	EX_so4_e
Zinc	EX_zn2_e

## Sheet: LB
Compound	Exchange Reaction BIGG ID	Flux Rate [mmol/gDw/h]
L-alanine	EX_ala__L_e	10
L-arginine	EX_arg__L_e	10
L-ascorbate	EX_ascb__L_e	10
L-asparagine	EX_asn__L_e	10
L-aspartate	EX_asp__L_e	10
Biotin	EX_btn_e	10
Calcium	EX_ca2_e	10
Cadmium	EX_cd2_e	10
Choline	EX_chol_e	10
Chloride	EX_cl_e	10
Cobalt	EX_cobalt2_e	10
Cytosine	EX_csn_e	10
Cooper	EX_cu2_e	10
L-cysteine	EX_cys__L_e	10
Iron II	EX_fe2_e	10
Iron III	EX_fe3_e	10
L-glutamine	EX_gln__L_e	10
L-glutamate	EX_glu__L_e	10
Glycine	EX_gly_e	10
Guanine	EX_gua_e	10
Proton	EX_h_e	20
Water	EX_h2o_e	10
L-histidine	EX_his__L_e	10
L-isoleucine	EX_ile__L_e	10
Potassium	EX_k_e	10
L-leucine	EX_leu__L_e	10
L-lysine	EX_lys__L_e	10
D-mannose	EX_man_e	10
L-methionine	EX_met__L_e	10
Magnesium	EX_mg2_e	10
Manganese	EX_mn2_e	10
Sodium	EX_na1_e	10
Nicotinate	EX_nac_e	10
Ammonium	EX_nh4_e	10
Nickel	EX_ni2_e	10
Oxygen	EX_o2_e	10
L-phenylalanine	EX_phe__L_e	10
Phosphate	EX_pi_e	10
L-proline	EX_pro__L_e	10
L-serine	EX_ser__L_e	10
Sulfate	EX_so4_e	10
Thiamin	EX_thm_e	10
L-threonine	EX_thr__L_e	10
L-tryprophan	EX_trp__L_e	10
L-tyrosine	EX_tyr__L_e	10
Uracil	EX_ura_e	10
L-valine	EX_val__L_e	10
Zinc	EX_zn2_e	10

## Sheet: SNM
Compound	Exchange Reaction BIGG ID	Flux Rate [mmol/gDw/h]
4-Aminobenzoate	EX_4abz_e	10
L-alanine	EX_ala__L_e	10
L-arginine	EX_arg__L_e	10
Biotin	EX_btn_e	10
Calcium	EX_ca2_e	10
Cyanocobalamine	EX_cbl1_e	10
Cyanocobalamine	EX_cbl2_e	10
Citrate	EX_cit_e	10
Chloride	EX_cl_e	10
Cobalt	EX_co2_e	10
Cytosine	EX_cobalt2_e	10
Cooper	EX_cu2_e	10
L-cysteine	EX_cys__L_e	10
Iron II	EX_fe2_e	10
Iron III	EX_fe3_e	10
Fumaric acid	EX_fum_e	10
D-glucose	EX_glc__D_e	10
L-glutamate	EX_glu__L_e	10
Glycine	EX_gly_e	10
Water	EX_h2o_e	10
L-histidine	EX_his__L_e	10
Potassium	EX_k_e	10
L-leucine	EX_leu__L_e	10
L-lysine	EX_lys__L_e	10
Maleic acid	EX_male_e	10
Magnesium	EX_mg2_e	10
Manganese	EX_mn2_e	10
Molybdate	EX_mobd_e	10
Sodium	EX_na1_e	10
Nicotinic acid	EX_nac_e	10
Nickel	EX_ni2_e	10
Oxygen	EX_o2_e	5
Ornithine	EX_orn_e	10
L-phenylalanine	EX_phe__L_e	10
Phosphate	EX_pi_e	10
Pantothenate	EX_pnto__R_e	10
L-proline	EX_pro__L_e	10
Pyridoxamine	EX_pydam_e	10
Pyruvate	EX_pyr_e	10
Riboflavin	EX_ribflv_e	10
L-serine	EX_ser__L_e	10
Sulfate	EX_so4_e	10
Succinic acid	EX_succ_e	10
Thiamine	EX_thm_e	10
L-hreonine	EX_thr__L_e	10
L-tryptophane	EX_trp__L_e	10
Urea	EX_urea_e	10
L-valine	EX_val__L_e	10
Zinc	EX_zn2_e	10
