# Supplementary material for: Exploring the metabolic profile of A. baumannii for antimicrobial development using genome-scale modeling
Source: PLoS Pathog. 2024 Sep 23;20(9):e1012528. doi: 10.1371/journal.ppat.1012528 (PMC11463759; doi:10.1371/journal.ppat.1012528)
Supplement: S8 Table — Five independent Tn-seq datasets were utilized for the comparison. Both FBA and MOMA were used with the LB medium defined to predict essential genes. The table also includes the intersection of essential genes identified by both methods, along with their associated orthologs in the case of different studied genomes. The computed accuracies verified the high predictive performance of our model. (XLSX) [file ppat.1012528.s011.xlsx]

## Sheet: Wang et al. (2014)
FBA	MOMA	Intersection
A1S_1236	A1S_1236	A1S_3330
A1S_0819	A1S_0819	A1S_3187
A1S_2441	A1S_2441	A1S_1237
A1S_3334	A1S_3334	A1S_3378
A1S_0221	A1S_0221	A1S_3106
A1S_0427	A1S_0427	A1S_2144
A1S_1142	A1S_1142	A1S_2631
A1S_0834	A1S_0148	A1S_3391
A1S_1900	A1S_0153	A1S_3203
A1S_2631	A1S_0155	A1S_0427
A1S_1972	A1S_0154	A1S_2366
A1S_3170	A1S_0834	A1S_0263
A1S_3442	A1S_1900	A1S_0326
A1S_2868	A1S_2631	A1S_1982
A1S_2349	A1S_1972	A1S_3334
A1S_2144	A1S_3170	A1S_0845
A1S_3187	A1S_3442	A1S_2528
A1S_0326	A1S_2868	A1S_2547
A1S_2528	A1S_2349	A1S_0312
A1S_1971	A1S_2144	A1S_2349
A1S_3106	A1S_3187	A1S_2464
A1S_2464	A1S_0326	A1S_1668
A1S_3395	A1S_2528	A1S_1899
A1S_0837	A1S_1971	A1S_0834
A1S_2366	A1S_3106	A1S_0262
A1S_0262	A1S_2464	A1S_0793
A1S_0821	A1S_3395	A1S_1915
A1S_1557	A1S_0837	A1S_2441
A1S_1237	A1S_2366	A1S_3170
A1S_1899	A1S_0262	A1S_2868
A1S_1668	A1S_0821	A1S_3190
A1S_0502	A1S_1557	A1S_1556
A1S_1982	A1S_1237	A1S_1971
A1S_1895	A1S_1899	A1S_3017
A1S_1519	A1S_1668	A1S_2050
A1S_3313	A1S_0502	A1S_3313
A1S_0859	A1S_1982	A1S_0859
A1S_2547	A1S_1895	A1S_2539
A1S_2732	A1S_1519	A1S_0819
A1S_3201	A1S_3313	A1S_2917
A1S_0587	A1S_0859	A1S_2110
A1S_3320	A1S_2547	A1S_1895
A1S_0312	A1S_2732	A1S_0221
A1S_0793	A1S_3201	A1S_0837
A1S_2917	A1S_0587	A1S_0245
A1S_3378	A1S_3320	A1S_3320
A1S_3017	A1S_0312	A1S_3389
A1S_0845	A1S_0793	A1S_0821
A1S_3389	A1S_2917	A1S_2810
A1S_1915	A1S_3378	A1S_1900
A1S_2810	A1S_3017	A1S_3201
A1S_3109	A1S_0845	A1S_2465
A1S_3190	A1S_3389	A1S_0587
A1S_1556	A1S_0705	A1S_1519
A1S_2539	A1S_1915	A1S_3336
A1S_0458	A1S_2810	A1S_2732
A1S_3391	A1S_3109	A1S_0685
A1S_2465	A1S_3190	A1S_2370
A1S_3203	A1S_1556	A1S_1142
A1S_0685	A1S_2539	A1S_0458
A1S_3336	A1S_0458	A1S_3442
A1S_0245	A1S_3391	A1S_1972
A1S_2050	A1S_2465	A1S_3395
A1S_2110	A1S_3203	A1S_0502
A1S_3202	A1S_0685	A1S_3109
A1S_3330	A1S_3336	A1S_1557
A1S_0263	A1S_0245	A1S_3202
A1S_2370	A1S_2050	A1S_1236
	A1S_2110
	A1S_3202
	A1S_3330
	A1S_0263
	A1S_2370

## Sheet: Gallagher et al (2015)
FBA	MOMA	Intersection	AB5075-UW ortholog
A1S_1236	A1S_1236	A1S_3391	ABUW_0092
A1S_0819	A1S_0819	A1S_0819	ABUW_3107
A1S_2441	A1S_2441	A1S_3202	ABUW_0285
A1S_1179	A1S_1179	A1S_0262	ABUW_3614
A1S_3334	A1S_3334	A1S_1556	ABUW_2258
A1S_0221	A1S_0221	A1S_2370	ABUW_1190
A1S_0427	A1S_0427	A1S_0502	ABUW_3377
A1S_1142	A1S_1142	A1S_2539	ABUW_1014
A1S_0834	A1S_0148	A1S_3170	ABUW_0311
A1S_1694	A1S_0153	A1S_2441	ABUW_1122
A1S_1900	A1S_0155	A1S_2631	ABUW_0954
A1S_2631	A1S_0154	A1S_3106	ABUW_0379
A1S_1972	A1S_0834	A1S_1895	ABUW_1830
A1S_3170	A1S_1694	A1S_1915	ABUW_1807
A1S_2868	A1S_1900	A1S_1179	ABUW_2745
A1S_2349	A1S_2631	A1S_1142	ABUW_2749
A1S_2144	A1S_1972	A1S_1900	ABUW_1825
A1S_3187	A1S_3170	A1S_1236	ABUW_2649
A1S_1572	A1S_2868	A1S_1694	ABUW_2136
A1S_0326	A1S_2349	A1S_2050	ABUW_1687
A1S_2528	A1S_2144	A1S_2868	ABUW_0624
A1S_1971	A1S_3187	A1S_0245	ABUW_3630
A1S_3106	A1S_1572	A1S_3203	ABUW_0284
A1S_2464	A1S_0326	A1S_2917	ABUW_0529
A1S_0837	A1S_2528	A1S_0263	ABUW_3613
A1S_2366	A1S_1971	A1S_1668	ABUW_2164
A1S_0262	A1S_3106	A1S_3378	ABUW_0103
A1S_0821	A1S_2464	A1S_0685	ABUW_3250
A1S_1557	A1S_0837	A1S_2110	ABUW_1613
A1S_1237	A1S_2366	A1S_3330	ABUW_0152
A1S_1899	A1S_0262	A1S_0326	ABUW_3552
A1S_1668	A1S_0821	A1S_2465	ABUW_1097
A1S_0502	A1S_1557	A1S_3320	ABUW_0163
A1S_1982	A1S_1237	A1S_2528	ABUW_1024
A1S_1895	A1S_1899	A1S_3336	ABUW_0146
A1S_1519	A1S_1668	A1S_2366	ABUW_1195
A1S_3313	A1S_0502	A1S_1557	ABUW_2257
A1S_2283	A1S_1982	A1S_2810	ABUW_0686
A1S_0498	A1S_1895	A1S_3201	ABUW_0286
A1S_2547	A1S_1519	A1S_0312	ABUW_3566
A1S_2732	A1S_3313	A1S_0793	ABUW_3133
A1S_3201	A1S_2283	A1S_2276	ABUW_1366
A1S_0587	A1S_0498	A1S_0498	ABUW_3381
A1S_3320	A1S_2547	A1S_1982	ABUW_1728
A1S_0312	A1S_2732	A1S_3334	ABUW_0148
A1S_0793	A1S_3201	A1S_0834	ABUW_3092
A1S_0906	A1S_0587	A1S_1899	ABUW_1826
A1S_2917	A1S_3320	A1S_0427	ABUW_3451
A1S_2276	A1S_0312	A1S_2547	ABUW_1007
A1S_3378	A1S_0793	A1S_1972	ABUW_1738
A1S_3017	A1S_0906	A1S_1519	ABUW_2296
A1S_0845	A1S_2917	A1S_0458	ABUW_3420
A1S_3389	A1S_2276	A1S_1237	ABUW_2648
A1S_0223	A1S_3378	A1S_3389	ABUW_0094
A1S_1915	A1S_3017	A1S_3187	ABUW_0296
A1S_2810	A1S_0845	A1S_2464	ABUW_1098
A1S_1556	A1S_3389	A1S_2732	ABUW_0847
A1S_2539	A1S_0223	A1S_2283	ABUW_1359
A1S_0458	A1S_0705	A1S_2144	ABUW_1578
A1S_3391	A1S_1915	A1S_0821	ABUW_3105
A1S_2465	A1S_2810	A1S_0221	ABUW_3652
A1S_3203	A1S_1556	A1S_0587	ABUW_3295
A1S_0685	A1S_2539	A1S_0837	ABUW_3089
A1S_3336	A1S_0458	A1S_3313	ABUW_0171
A1S_0245	A1S_3391	A1S_0845	ABUW_3082
A1S_2050	A1S_2465	A1S_2349	ABUW_1209
A1S_2110	A1S_3203	A1S_0906	ABUW_3022
A1S_3202	A1S_0685	A1S_3017	ABUW_0472
A1S_3330	A1S_3336	A1S_0223	ABUW_3650
A1S_0263	A1S_0245	A1S_1971	ABUW_1739
A1S_2370	A1S_2050	A1S_1572	ABUW_2242
	A1S_2110
	A1S_3202
	A1S_3330
	A1S_0263
	A1S_2370

## Sheet: Geisinger et al (2020)
FBA	MOMA	Intersection	NZ_CP012004 locus
A1S_0819	A1S_0819	A1S_1972	ACX60_RS07930
A1S_2441	A1S_2441	A1S_3170	ACX60_RS01630
A1S_3334	A1S_3334	A1S_0427	ACX60_RS15965
A1S_0221	A1S_0221	A1S_0906	ACX60_RS13850
A1S_0427	A1S_0427	A1S_1556	ACX60_RS10315
A1S_1142	A1S_1142	A1S_0245	ACX60_RS16855
A1S_0834	A1S_0148	A1S_3109	ACX60_RS01945
A1S_1900	A1S_0153	A1S_2917	ACX60_RS02890
A1S_2631	A1S_0155	A1S_0457	ACX60_RS15815
A1S_1972	A1S_0154	A1S_2370	ACX60_RS05690
A1S_3170	A1S_0834	A1S_0837	ACX60_RS14180
A1S_0457	A1S_1900	A1S_2528	ACX60_RS04920
A1S_2349	A1S_2631	A1S_1899	ACX60_RS08345
A1S_2144	A1S_1972	A1S_1557	ACX60_RS10310
A1S_3187	A1S_3170	A1S_3313	ACX60_RS00885
A1S_1572	A1S_0457	A1S_0587	ACX60_RS15190
A1S_2528	A1S_2349	A1S_3330	ACX60_RS00795
A1S_1971	A1S_2144	A1S_0845	ACX60_RS14145
A1S_3106	A1S_3187	A1S_2283	ACX60_RS06130
A1S_2464	A1S_1572	A1S_0221	ACX60_RS16965
A1S_0837	A1S_2528	A1S_0793	ACX60_RS14395
A1S_2366	A1S_1971	A1S_3334	ACX60_RS00775
A1S_0262	A1S_3106	A1S_2441	ACX60_RS05370
A1S_1557	A1S_2464	A1S_0502	ACX60_RS15595
A1S_1899	A1S_0837	A1S_1519	ACX60_RS10505
A1S_1668	A1S_2366	A1S_0834	ACX60_RS14195
A1S_0502	A1S_0262	A1S_2349	ACX60_RS05785
A1S_1982	A1S_1557	A1S_1142	ACX60_RS12645
A1S_1895	A1S_1899	A1S_0458	ACX60_RS15810
A1S_1519	A1S_1668	A1S_3378	ACX60_RS00520
A1S_3313	A1S_0502	A1S_1572	ACX60_RS10235
A1S_2283	A1S_1982	A1S_2144	ACX60_RS06850
A1S_2732	A1S_1895	A1S_1915	ACX60_RS08255
A1S_0587	A1S_1519	A1S_3187	ACX60_RS01555
A1S_3320	A1S_3313	A1S_2110	ACX60_RS07020
A1S_0312	A1S_2283	A1S_1900	ACX60_RS08340
A1S_0793	A1S_2732	A1S_1895	ACX60_RS08365
A1S_0906	A1S_0587	A1S_2732	ACX60_RS03850
A1S_2917	A1S_3320	A1S_0263	ACX60_RS16770
A1S_3378	A1S_0312	A1S_0685	ACX60_RS14960
A1S_0845	A1S_0793	A1S_3320	ACX60_RS00850
A1S_3389	A1S_0906	A1S_2050	ACX60_RS07340
A1S_1915	A1S_2917	A1S_1982	ACX60_RS07880
A1S_3109	A1S_3378	A1S_2366	ACX60_RS05715
A1S_3190	A1S_0845	A1S_2464	ACX60_RS05250
A1S_1556	A1S_3389	A1S_3389	ACX60_RS00465
A1S_2539	A1S_0705	A1S_3190	ACX60_RS01550
A1S_0458	A1S_1915	A1S_3106	ACX60_RS01960
A1S_3391	A1S_3109	A1S_2631	ACX60_RS04405
A1S_3203	A1S_3190	A1S_3336	ACX60_RS00765
A1S_0685	A1S_1556	A1S_2539	ACX60_RS04870
A1S_3336	A1S_2539	A1S_3203	ACX60_RS01495
A1S_0245	A1S_0458	A1S_0262	ACX60_RS16775
A1S_2050	A1S_3391	A1S_1971	ACX60_RS07935
A1S_2110	A1S_3203	A1S_1668	ACX60_RS09595
A1S_3330	A1S_0685	A1S_0312	ACX60_RS16530
A1S_0263	A1S_3336	A1S_0819	ACX60_RS14270
A1S_2370	A1S_0245	A1S_3391	ACX60_RS00455
	A1S_2050
	A1S_2110
	A1S_3330
	A1S_0263
	A1S_2370

## Sheet: Bai et al (2021)
FBA	MOMA	Intersection	NZ_CP012004 locus
A1S_1236	A1S_1236	A1S_3391	ACX60_RS00455
A1S_0819	A1S_0819	A1S_0819	ACX60_RS14270
A1S_2441	A1S_2441	A1S_3202	ACX60_RS01500
A1S_1179	A1S_1179	A1S_0262	ACX60_RS16775
A1S_3334	A1S_3334	A1S_1556	ACX60_RS10315
A1S_0221	A1S_0221	A1S_3442	ACX60_RS00190
A1S_1142	A1S_1142	A1S_0457	ACX60_RS15815
A1S_0834	A1S_0156	A1S_0502	ACX60_RS15595
A1S_1694	A1S_0148	A1S_2539	ACX60_RS04870
A1S_1900	A1S_0153	A1S_3170	ACX60_RS01630
A1S_2631	A1S_0155	A1S_2441	ACX60_RS05370
A1S_1972	A1S_0154	A1S_2631	ACX60_RS04405
A1S_3170	A1S_0834	A1S_3106	ACX60_RS01960
A1S_3442	A1S_1694	A1S_3395	ACX60_RS00440
A1S_0457	A1S_1900	A1S_1895	ACX60_RS08365
A1S_2349	A1S_2631	A1S_1179	ACX60_RS12325
A1S_3187	A1S_1972	A1S_1142	ACX60_RS12645
A1S_1572	A1S_3170	A1S_1900	ACX60_RS08340
A1S_2528	A1S_3442	A1S_1236	ACX60_RS11980
A1S_1971	A1S_0457	A1S_1915	ACX60_RS08255
A1S_3106	A1S_2349	A1S_1694	ACX60_RS09435
A1S_2464	A1S_3187	A1S_2050	ACX60_RS07340
A1S_3395	A1S_1572	A1S_0245	ACX60_RS16855
A1S_0837	A1S_2528	A1S_2917	ACX60_RS02890
A1S_0262	A1S_1971	A1S_3190	ACX60_RS01550
A1S_1557	A1S_3106	A1S_1668	ACX60_RS09595
A1S_1899	A1S_2464	A1S_3378	ACX60_RS00520
A1S_1668	A1S_3395	A1S_0263	ACX60_RS16770
A1S_0502	A1S_0837	A1S_0685	ACX60_RS14960
A1S_1895	A1S_0262	A1S_2110	ACX60_RS07020
A1S_1519	A1S_1557	A1S_3330	ACX60_RS00795
A1S_3313	A1S_1899	A1S_3320	ACX60_RS00850
A1S_2283	A1S_1668	A1S_2528	ACX60_RS04920
A1S_2732	A1S_0502	A1S_3336	ACX60_RS00765
A1S_0587	A1S_1895	A1S_1557	ACX60_RS10310
A1S_3320	A1S_1519	A1S_2810	ACX60_RS03455
A1S_0793	A1S_3313	A1S_2276	ACX60_RS06165
A1S_0906	A1S_2283	A1S_0793	ACX60_RS14395
A1S_2917	A1S_2732	A1S_3334	ACX60_RS00775
A1S_2276	A1S_0587	A1S_0834	ACX60_RS14195
A1S_3378	A1S_3320	A1S_1899	ACX60_RS08345
A1S_3389	A1S_0793	A1S_1972	ACX60_RS07930
A1S_1915	A1S_0906	A1S_1519	ACX60_RS10505
A1S_2810	A1S_2917	A1S_0458	ACX60_RS15810
A1S_3190	A1S_2276	A1S_3187	ACX60_RS01555
A1S_1556	A1S_3378	A1S_2464	ACX60_RS05250
A1S_2539	A1S_3389	A1S_2732	ACX60_RS03850
A1S_0458	A1S_1915	A1S_2283	ACX60_RS06130
A1S_3391	A1S_2810	A1S_0587	ACX60_RS15190
A1S_2465	A1S_3190	A1S_3389	ACX60_RS00465
A1S_3203	A1S_1556	A1S_0221	ACX60_RS16965
A1S_0685	A1S_2539	A1S_2465	ACX60_RS05245
A1S_3336	A1S_0458	A1S_0837	ACX60_RS14180
A1S_0245	A1S_3391	A1S_3313	ACX60_RS00885
A1S_2050	A1S_2465	A1S_3203	ACX60_RS01495
A1S_2110	A1S_3203	A1S_2349	ACX60_RS05785
A1S_3202	A1S_0685	A1S_0906	ACX60_RS13850
A1S_3330	A1S_3336	A1S_1971	ACX60_RS07935
A1S_0263	A1S_0245	A1S_1572	ACX60_RS10235
	A1S_2050
	A1S_2110
	A1S_3202
	A1S_3330
	A1S_0263

## Sheet: Bai et al (2023)
FBA	MOMA	Intersection	NZ_CP012004 locus
A1S_1236	A1S_1236	A1S_1972	ACX60_RS08340
A1S_0819	A1S_0819	A1S_3170	ACX60_RS13850
A1S_2441	A1S_2441	A1S_0427	ACX60_RS14145
A1S_1179	A1S_1179	A1S_0906	ACX60_RS08365
A1S_3334	A1S_3334	A1S_1556	ACX60_RS01945
A1S_0221	A1S_0221	A1S_0245	ACX60_RS08255
A1S_0427	A1S_0427	A1S_3109	ACX60_RS01960
A1S_1142	A1S_1142	A1S_2917	ACX60_RS07020
A1S_0834	A1S_0156	A1S_0457	ACX60_RS07930
A1S_1694	A1S_0148	A1S_2370	ACX60_RS04870
A1S_1900	A1S_0153	A1S_3202	ACX60_RS00765
A1S_2631	A1S_0155	A1S_0837	ACX60_RS00455
A1S_1972	A1S_0834	A1S_2528	ACX60_RS01500
A1S_3170	A1S_1694	A1S_1694	ACX60_RS14260
A1S_0457	A1S_1900	A1S_1557	ACX60_RS03850
A1S_2349	A1S_2631	A1S_1899	ACX60_RS04920
A1S_2144	A1S_1972	A1S_3313	ACX60_RS00775
A1S_3187	A1S_3170	A1S_0587	ACX60_RS14395
A1S_2528	A1S_0457	A1S_3330	ACX60_RS01630
A1S_1971	A1S_2349	A1S_0845	ACX60_RS16855
A1S_3106	A1S_2144	A1S_2283	ACX60_RS00465
A1S_2464	A1S_3187	A1S_0221	ACX60_RS01550
A1S_3395	A1S_2528	A1S_0793	ACX60_RS10310
A1S_0837	A1S_1971	A1S_3334	ACX60_RS07935
A1S_2366	A1S_3106	A1S_2441	ACX60_RS12325
A1S_0262	A1S_2464	A1S_0502	ACX60_RS07880
A1S_0821	A1S_3395	A1S_1179	ACX60_RS05785
A1S_1557	A1S_0837	A1S_1519	ACX60_RS09595
A1S_1899	A1S_2366	A1S_0834	ACX60_RS16770
A1S_1668	A1S_0262	A1S_0821	ACX60_RS14960
A1S_0502	A1S_0821	A1S_2349	ACX60_RS11980
A1S_1982	A1S_1557	A1S_1142	ACX60_RS05370
A1S_1895	A1S_1899	A1S_0458	ACX60_RS00885
A1S_1519	A1S_1668	A1S_2144	ACX60_RS00440
A1S_3313	A1S_0502	A1S_1915	ACX60_RS07340
A1S_2283	A1S_1982	A1S_3187	ACX60_RS15810
A1S_2732	A1S_1895	A1S_2810	ACX60_RS16965
A1S_0587	A1S_1519	A1S_2110	ACX60_RS14270
A1S_3320	A1S_3313	A1S_3395	ACX60_RS04405
A1S_0312	A1S_2283	A1S_1900	ACX60_RS05715
A1S_0793	A1S_2732	A1S_1895	ACX60_RS05250
A1S_0906	A1S_0587	A1S_2732	ACX60_RS15965
A1S_2917	A1S_3320	A1S_0263	ACX60_RS15815
A1S_0845	A1S_0312	A1S_0685	ACX60_RS16775
A1S_3389	A1S_0793	A1S_3320	ACX60_RS00795
A1S_1915	A1S_0906	A1S_2050	ACX60_RS01555
A1S_2810	A1S_2917	A1S_1982	ACX60_RS16530
A1S_3109	A1S_0845	A1S_2366	ACX60_RS03455
A1S_3190	A1S_3389	A1S_2464	ACX60_RS15595
A1S_1556	A1S_0705	A1S_3389	ACX60_RS08345
A1S_2539	A1S_1915	A1S_3190	ACX60_RS02890
A1S_0458	A1S_2810	A1S_3106	ACX60_RS10505
A1S_3391	A1S_3109	A1S_2631	ACX60_RS10315
A1S_2465	A1S_3190	A1S_3336	ACX60_RS05690
A1S_0685	A1S_1556	A1S_2539	ACX60_RS06850
A1S_3336	A1S_2539	A1S_0262	ACX60_RS14195
A1S_0245	A1S_0458	A1S_1971	ACX60_RS00850
A1S_2050	A1S_3391	A1S_1236	ACX60_RS14180
A1S_2110	A1S_2465	A1S_1668	ACX60_RS09435
A1S_3202	A1S_0685	A1S_0312	ACX60_RS15190
A1S_3330	A1S_3336	A1S_0819	ACX60_RS05245
A1S_0263	A1S_0245	A1S_2465	ACX60_RS06130
A1S_2370	A1S_2050	A1S_3391	ACX60_RS12645
	A1S_2110
	A1S_3202
	A1S_3330
	A1S_0263
	A1S_2370
